# Supplementary material for: Identification and Analysis of the Superoxide Dismutase (SOD) Gene Family and Potential Roles in High-Temperature Stress Response of Herbaceous Peony (Paeonia lactiflora Pall.)
Source: Antioxidants (Basel). 2024 Sep 18;13(9):1128. doi: 10.3390/antiox13091128 (PMC11428480; doi:10.3390/antiox13091128)
Supplement: Supplementary file 1 [file antioxidants-13-01128-s001.zip]

Archive with 1 entries (1 files):
- antioxidants-3162977-supplementary.xlsx
