# Supplementary material for: Identification and Analysis of the Superoxide Dismutase (SOD) Gene Family and Potential Roles in High-Temperature Stress Response of Herbaceous Peony (Paeonia lactiflora Pall.)
Source: Antioxidants (Basel). 2024 Sep 18;13(9):1128. doi: 10.3390/antiox13091128 (PMC11428480; doi:10.3390/antiox13091128)
Supplement: Supplementary file 1 [file antioxidants-13-01128-s001.zip › antioxidants-3162977-supplementary.xlsx]

## Sheet: Table S1
Table S1: RNA-seq data of PlSOD genes from leaves at six stages under natural high-temperature stress in herbaceous peony 'Hang Baishao'
Gene_ID	May-15-H1	May-15-H2	May-15-H3	Jun-15-H1	Jun-15-H2	Jun-15-H3	Jul-1-H1	Jul-1-H2	Jul-1-H3	Jul-15-H1	Jul-15-H2	Jul-15-H3	Aug-1-H1	Aug-1-H2	Aug-1-H3	Aug-15-H1	Aug-15-H2	Aug-15-H3
PlCSD1-1	358.51	191.91	177.65	489.61	464.33	430.91	456.74	464.28	443.73	211.36	216.75	226.62	6.3	7.08	7.5	227.13	228.03	230.44
PlCSD1-2	769.39	392.34	360.65	899.6	966.37	858.33	873.53	906.29	854.95	428.01	455.42	430.5	584.7	595.54	621.7	524.08	471.5	501.01
PlCSD1-3	0	0	0.03	0	0	0	0	0	0	0	0	0	0.65	0.23	0.41	0	0	0
PlCSD2-1	487.6	614.75	619.98	690.8	649.13	757.25	597.76	543.22	607.14	712.48	738.26	750.1	589.76	549.28	604.2	571.64	517.39	534.34
PlCSD2-2	0	0	0	0	0	0.16	0.33	0	0.17	0	0.46	0	2.86	2.71	1.16	5.31	4.44	3.49
PlCSD3	228.74	131.59	120.12	164.47	168.06	172.09	132.35	132.88	127.8	92.81	99.34	97.05	64.21	67.2	72.97	68.23	65.65	66.69
PlFSD1	96.64	60.82	61.17	97.89	89.25	81.05	91.48	90.81	85.92	110.52	114.6	112.92	51.42	55.93	55.49	68.95	71.54	71.74
PlFSD3	22.3	25.26	27.72	33.73	32.18	39.1	32.95	33.95	35.32	32.77	37.35	36.59	37.9	35.57	41.86	26.82	28.04	25.73
PlMSD1	259.4	150.58	150.62	181.9	208.98	210.88	222.65	224.51	212.57	196.22	197.39	201.26	146.73	159.09	157.27	179.74	186.34	177.43
PlMSD2	0	0	0	0	0	0	0	0	0	0	0	0.18	1.42	1.16	1.19	0.39	0.8	0.4

## Sheet: Table S2
Table S2. Details of the primers used in the qRT-PCR analysis of SOD genes of P. lactiflora
Gene ID	Gene name	Forward primer	Reverse primer
PlCSD1-1	Peony_Unigene_344154	ATGCTCTTGGGGACACAACC	GTGGACAACAACAGCCCTTC
PlCSD1-2	Peony_Unigene_468541	ATGCTCTTGGGGACACAACC	GTGGACAACAACAGCCCTTC
PlCSD1-3	Peony_Unigene_151283	GGCTTCATGGTTTTCGTGTCC	GGTCCAGTGAGAGGAATCAGC
PlCSD2-1	Peony_Unigene_483257	TCCTTCCCAAACGCTAACCC	TTGGACCGTCGTCTTCTTGG
PlCSD2-2	Peony_Unigene_424839	TTCAAGACCGATGGACAGGG	GCGGCAATACCAATGACACC
PlCSD3	Peony_Unigene_299453	GATTCCAACGGGGCTACACA	ATTCCCCAAATCACCAGCGT
PlFSD1	Peony_Unigene_433554	TGGAACCACACATGAGCAGG	CTGATGGTTTTCCTCCGCCA
PlFSD3	Peony_Unigene_453151	ATTTGGCTCTGGCTGGGTTT	TACGCACTGCTGCTACATCC
PlMSD1	Peony_Unigene_259976	TATTCGTGAAGGAGGCGGTG	ATGGGTCCTGATTGGCAGTG
PlMSD2	Peony_Unigene_061444	TCAGCTCGACAAGGTTCCAG	AACCTGAGCCGAAGACTGTG
PlATUBA		GACGTGGGCTCGATCTGAAT	ATCCCTTGCCTGAGCATCAC

## Sheet: Table S3
Table S3. SODs sequences in P.lactiflora and other five different species
Gene ID	Gene name	species	Seq
Peony_Unigene_344154	PlCSD1-1	Paeonia lactiflora	APHQLQSHFYKTDTPIRSQSNLLLFHFSLQRKPRGALRSQRTMVKAVAVLSSNEGASGTISFVQEGDGPTTVTGCLSGLKPGLHGFHVHALGDTTNGCMSTGPHFNPAGKDHGAPEDEHRHAGDLGNVIVGDDGTAKFTIVDKLIPLSGPQSIVGRAVVVHADPDDLGKGGHELSKTTGNAGGRVACGVIGLQG
Peony_Unigene_468541	PlCSD1-2	Paeonia lactiflora	APHQLQSHFYKTDTPICSQSNLLLFHFSLQRKPRGALRSQRTMVKAVAVLSSNEGASGTISFVQEGDGPTTVTGCLSGLKPGLHGFHVHALGDTTNGCMSTGPHFNPAGKDHGAPEDEHRHAGDLGNVIVGDDGTAKFTIVDKLIPLSGPQSIVGRAVVVHADPDDLGKGGHELSKTTGNAGGRVACGVIGLQG
Peony_Unigene_151283	PlCSD1-3	Paeonia lactiflora	MVKAIVMLCSNEGVRGTIFFFQEGDDPTTIIGCLSSLKPGLHGFRVHALWNTTNDIMSIGPHFNPYGKEHGVAGDLGNVTLGDNGTAKFTIIDKLIPLTGPQPIVGKVVFVHDDLDDIGKGGQKLSKTTGNTGGRVACSVNKLQG
Peony_Unigene_483257	PlCSD2-1	Paeonia lactiflora	MQAAIAAMAAHSIILSAYQSNPTLYSFPNANPNPNPLIQSRFLGLSFKPARQSLNLAVAPKPLFVAAATKKAVAVLKGNSNVEGVVTLTQEDDGPTTVNVRVTGLTPGPHGFHLHEYGDTTNGCISTGAHFNPNKMTHGAPEDEIRHAGDLGNIIAAADGVAEATIVDNQIPLTGPNAVVGRALVVHELPDDLGKGGHELSLSTGNAGGRLACGVVGLTPI
Peony_Unigene_424839	PlCSD2-2	Paeonia lactiflora	FSLPLVAIQITSGKTAKSHQDNHFIKESIQRNTVKMVKAVAVLRGDSNVKGTVTFEQDAESSPTTVSWDITGHDANAERGMHVHAFGDNTNGCTSAGPHFNPHNKTHGAPEDTERHVGDLGNFKTDGQGNAKGSVSDKLIKLIGPESVLGRTIVVHAGTDDLGKGGHEDSKKTGNAGGRPACGVIGIAA
Peony_Unigene_299453	PlCSD3	Paeonia lactiflora	MVCRMQQMGTMKAVALITGDSNVRGSLQFFQDSNGATQVKGRITGLTPGLHGFHIHALGDTTNGCNSTGPHFNPLKKNHGAPADKERHAGDLGNIVAGPDGVADVSIEDVQITLSGQHSILGRAVVVHADPDDLGRGGHELSKTTGNAGARVGCGIIGLQSSV
Peony_Unigene_433554	PlFSD1	Paeonia lactiflora	MAGITATATVSLTCAFLPCQGYHGGLLSTLSLQWRKTERRSKRNDSPIITATIELKPPRYPLNGLEPHMSRETLEFHWGKHHRGYVENLNKDIVGTELNAMTLEDIINVTYNKGDFLPAFNNAAQIWNHDFFWESMKPGGGGKPSGDLLKLIERDFGSFEGFIKEFKSAASTQFGSGWVWLAYKANRLDVGNSVNPRPSDEDKKTCSGEESQCNEPFTLGLLSAPHHRCLGAFLLP
Peony_Unigene_453151	PlFSD3	Paeonia lactiflora	MGCCCNNLSLPNTYPLVSDSSLRLRSPKLPCLQKKNRSRFSSKVLAYYGLKTPPYKLDSLEPYMSQRTLEMHWGGHHQGYVDGLNKQLEKNELLYGCTMDELVKITYNNGNPLPEFNNAAQVWNHDFFWESMQPGGGDMPKLGVLDQIDKDFGSFTNFKDKFIESALTLFGSGWVWLVLKRKEKRLMIVKTSNAVTPLVWDDIPIIGLDMWEHAYYLDYKNDKRMYANVFMNHLVSWDVAAVRMARAEAFVNLGEPKIPVA
Peony_Unigene_259976	PlMSD1	Paeonia lactiflora	MALRSLVSRKTLRAVGSGFQSELRFPGLGFPHSRSLQTLSLPDLPYDYSALEPAISGEIMQLHHQKHHQTYVTNYNKALEQLQDAMAKGDSSTVVKLQSAIKFNGGGHVNHSIFWKNLSPIREGGGEAPKTSLGWAIDTNFGSMEALVKKMNTEGAALQGSGWVWLGLDKESKKLVVETTANQDPLITKGLIPLIGIDVWEHAYYLQYKNVRPDYLKNIWKVVNWKYASEIYAKECP
Peony_Unigene_061444	PlMSD2	Paeonia lactiflora	MQLTDFSLYALGLQAGNWMSSVSSRLDSISSSFGVQAETHAMAYTLPPLGYAFDALEPHFDARTMEIHHDRHHQTYVTNLNNLLKDHPDLSALAVDDLVAQLDKVPAVNKTGIRNNAGGHSNHSFFWKNLKLGTKLDGELEEKIKKDFGTVDEFKAKFEKAATTVFGSGWAWLVDDNGTLKIVTTANQDSPLMGTAIANATGFPIIGLDVWEHAYYLKYQNKRPDYIKAFWSVVNWDFAKQRLSECKN
AT5G18100.1	AtCSD3	Arabidopsis thaliana	MEAPRGNLRAVALIAGDNNVRGCLQFVQDISGTTHVTGKISGLSPGFHGFHIHSFGDTTNGCISTGPHFNPLNRVHGPPNEEERHAGDLGNILAGSNGVAEILIKDKHIPLSGQYSILGRAVVVHADPDDLGKGGHKLSKSTGNAGSRVGCGIIGLQSSADAKL
AT5G51100.1	AtFSD2	Arabidopsis thaliana	MMNVAVTATPSSLLYSPLLLPSQGPNRRMQWKRNGKRRLGTKVAVSGVITAGFELKPPPYPLDALEPHMSRETLDYHWGKHHKTYVENLNKQILGTDLDALSLEEVVLLSYNKGNMLPAFNNAAQAWNHEFFWESIQPGGGGKPTGELLRLIERDFGSFEEFLERFKSAAASNFGSGWTWLAYKANRLDVANAVNPLPKEEDKKLVIVKTPNAVNPLVWDYSPLLTIDTWEHAYYLDFENRRAEYINTFMEKLVSWETVSTRLESAIARAVQREQEGTETEDEENPDDEVPEVYLDSDIDVSEVD
AT2G28190.1	AtCSD2	Arabidopsis thaliana	MAATNTILAFSSPSRLLIPPSSNPSTLRSSFRGVSLNNNNLHRLQSVSFAVKAPSKALTVVSAAKKAVAVLKGTSDVEGVVTLTQDDSGPTTVNVRITGLTPGPHGFHLHEFGDTTNGCISTGPHFNPNNMTHGAPEDECRHAGDLGNINANADGVAETTIVDNQIPLTGPNSVVGRAFVVHELKDDLGKGGHELSLTTGNAGGRLACGVIGLTPL
AT5G23310.1	AtFSD3	Arabidopsis thaliana	MSSCVVTTSCFYTISDSSIRLKSPKLLNLSNQQRRRSLRSRGGLKVEAYYGLKTPPYPLDALEPYMSRRTLEVHWGKHHRGYVDNLNKQLGKDDRLYGYTMEELIKATYNNGNPLPEFNNAAQVYNHDFFWESMQPGGGDTPQKGVLEQIDKDGSFTNFREKFTNAALTQFGSGWVWLVLKREERRLEVVKTSNAINPLVWDDIPIICVDVWEHSYYLDYKNDRAKYINTFLNHLVSWNAAMSRMARAEAFVNLGEPNIPIA
AT4G25100.1	AtFSD1	Arabidopsis thaliana	MAASSAVTANYVLKPPPFALDALEPHMSKQTLEFHWGKHHRAYVDNLKKQVLGTELEGKPLEHIIHSTYNNGDLLPAFNNAAQAWNHEFFWESMKPGGGGKPSGELLALLERDFTSYEKFYEEFNAAAATQFGAGWAWLAYSNEKLKVVKTPNAVNPLVLGSFPLLTIDVWEHAYYLDFQNRRPDYIKTFMTNLVSWEAVSARLEAAKAASA
AT1G08830.1	AtCSD1	Arabidopsis thaliana	MAKGVAVLNSSEGVTGTIFFTQEGDGVTTVSGTVSGLKPGLHGFHVHALGDTTNGCMSTGPHFNPDGKTHGAPEDANRHAGDLGNITVGDDGTATFTITDCQIPLTGPNSIVGRAVVVHADPDDLGKGGHELSLATGNAGGRVACGIIGLQG
AT3G56350.1	AtMSD2	Arabidopsis thaliana	MTTTVIIIIFVAIFATTLHDARGATMEPCLESMKTASLPDLPYAYDALEPAISEEIMRLHHQKHHQTYVTQYNKALNSLRSAMADGDHSSVVKLQSLIKFNGGGHVNHAIFWKNLAPVHEGGGKPPHDPLASAIDAHFGSLEGLIQKMNAEGAAVQGSGWVWFGLDRELKRLVVETTANQDPLVTKGSHLVPLIGIDVWEHAYYPQYKNARAEYLKNIWTVINWKYAADVFEKHTRDLDIN
AT3G10920.1	AtMSD1	Arabidopsis thaliana	MAIRCVASRKTLAGLKETSSRLLRIRGIQTFTLPDLPYDYGALEPAISGEIMQIHHQKHHQAYVTNYNNALEQLDQAVNKGDASTVVKLQSAIKFNGGGHVNHSIFWKNLAPSSEGGGEPPKGSLGSAIDAHFGSLEGLVKKMSAEGAAVQGSGWVWLGLDKELKKLVVDTTANQDPLVTKGGSLVPLVGIDVWEHAYYLQYKNVRPEYLKNVWKVINWKYASEVYEKENN
Solyc01g067740.2	SlCSD1	Solanum lycopersicum	MVKAVAVLNSSEGVSGTILFTQDGDAPTTVNGNISGLKPGLHGFHVHALGDTTNGCMSTGPHYNPAGKEHGAPEDEVRHAGDLGNITVGEDGTASFTITDKQIPLTGPQSIIGRAVVVHADPDDLGKGGHELSKSTGNAGGRIACGIIGLQG
Solyc03g062890.2	SlCSD2	Solanum lycopersicum	MGNLKAVAVISGNDSVQGSLQFIQQSNGVTHVRGRIIGLAPGLHAFHIHALGDTTNGCNSTGPHFNPLKKDHGAPMDEVRHAGDLGNIVAGPNGVAEISISDMQIPLSGVHSILGRAVVVHADPDDLGRGGHELSKTTGNAGARVGCGVIGLQSSV
Solyc11g066390.1	SlCSD3	Solanum lycopersicum	MAAHSIFTTTSTTNSFLYPISSSSSSPNINSSFHGVSLNVKSKFGQSLTLYAVTTPKPLTVFAATKKAVAVLKGNSNVEGVVTLSQDDDGPTTVNVRITGLAPGLHGFHLHEYGDTTNGCMSTGAHFNPNKLTHGAPGDEIRHAGDLGNIVANADGVAEVTLVDNQIPLTGPNSVVGRALVVHELEDDLGKGGHELSLTTGNAGGRLACGVVGLTPI
Solyc08g079830.2	SlCSD4	Solanum lycopersicum	MAFLRSIVTAKTTAIAAAIPAAAFAVSSISSSSQFERPLKNLKFGSISSSNSILQLSFAKNLQKKSPPSALHMETHSSNHQTSSDNGVVLPELLTEFMVDMSCQGCVSAVKSKLQTVEGVKNVDVDLDNQVVRILGSSPVKTMTEALEQTGRKARLIGQGVPDDFLISAAVAEFKGPDIFGVVRLAQVNMELTRIEANFSGLSPGKHAWSINEFGDLTRGAASTGKLYSLPLGDLGTLDVDEKGEAFYSGPKEKLRVADLIGRAIAVYATEDKSDPGLTAAVIARSAGVGENYKKLCTCDGTTIWEATSKI
Solyc06g048410.2	SlFSD1	Solanum lycopersicum	MAATASANSLTSAFLPPQGFNGSSKSLQWRTQKKQFGRKAGSATITAKFDLIPPPYPMDALEPHMSSRTFEFHWGKHHRAYVDNLNKQIDGTELDGKTLEDIILVTYNNGAPLPAFNNAAQAWNHQFFWESMKPNGGGEPSGELLELINRDFGSYDTFVKEFKAAAATQFGSGWAWLAYKPEDKKLALVKTPNAENPLVLGYTPLLTIDVWEHAYYLDFQNRRPDYISIFMEKLVSWEAVSIRLKAASA
Solyc03g095180.2	SlFSD2	Solanum lycopersicum	MAAATASATLFSPFLPSPGFHESCRSLNWRTHKKQIASKAGTVKVTAKFELNPPPYPMNALEPHMSRTTFEYHWGKHHRAYVDNLNKQIVGTELDELTLEDIILVTYNQGNLLPPFNNAAQAWNHQFFWESMKPGGGGQPSGELLKLINRDFGSFEAFVKEFKAAAATQFGSGWAWLAYKANRLDVGNASNPHPSDEDKKLVIVKTPNAINPLVWDYSPLLTIDVWEHAYYLDFRNRRPDYISIFMEKLVSWEAVSSRLEAAQAQAAEREKEEERKKREEEEEYQDGNEVREMYVETTDSEAD
Solyc02g021140.2	SlFSD3	Solanum lycopersicum	MSWCCCNRLSTSTSSDLWRQFNIPNVGLRQKKRSVSAYYGLKTPPYKLDALEPYMSQRMVEIHWGEHHRGYVESLNKQIENNDIFYGCTMEQLIKLTYNNGNPLPEFSDAAQVWNHDFFWESMQPGGGDMPKLGFLHQIDKDFGSFTNFKDKFIEAALTLFGSGWIWLVLSREEKRLAIIKTSNAVNPLVWNDIPLIGLDLWEHAYYLDYKNDKAKYVNVFMNHLVSWDAALGRMARAQAFVNLGEPKIPVA
Solyc06g048420.1	SlFSD4	Solanum lycopersicum	MANFGKHHRSYDDNLNKKIHGTELHGKTLQDLILVTYNNGSLLPAFNNDAQMKPNGGRESSGELLQLINRDFGSYDTFVKEFKAAAATQFGSGWSWLAYKPEDKKLALVKTPNAENPLVLGYTDAYYLDFQNCPPDYISLFMEKLISWEAVSSRLKAATA
Solyc06g049080.2	SlMSD1	Solanum lycopersicum	MALRTLVSRRTLAAGLGFRQQLRGVQTFSLPDLPYDYGALEPAISGDIMQLHHQKHHQTYITNYNKALEQLHDAISKGDAPAVAKLHSALKFNGGGHINHSIFWNNLAPVSEGGGEPPKGSLGWAIDTNFGSLEALVKKMNAEGAALQGSGWVWLGVDKELKRLVVETTANQDPLVSKGANLVPLLGIDVWEHAYYLQYKNVRPDYLKNIWKVINWKYANDVYENECP
VIT_206s0061g00750.1	VvCSD1	Vitis vinifera	MQAAAVLAAMAVNTLLSTAPSRVFLSFPNPSPNPSPQLHSQFHGLSLKLTRQSIPLATAPKPLSVVAVTKKAVAVLKGTSSVEGVVTLSQEDDGPTTVSVRITGLTPGNHGFHLHEFGDTTNGCMSTGAHFNPNGMTHGAPEDDVRHAGDLGNIVANAEGVAEATIVDTQIPLSGPNAVIGRALVVHELEDDLGKGGHELSLTTGNAGGRLACGVVGLTPI
VIT_208s0007g07280.1	VvCSD2	Vitis vinifera	MGSVKAVAVIAGNANVRGSLHFIQDPAGSTHVKGRITGLTPGLHGFHIHALGDTTNGCMSTGPHFNPLKKDHGAPTDKERHAGDLGNIVAGPDGVAEVSIKDMQISLSGQHSILGRAVVVHADPDDLGRGGHELSKTTGNAGGRVGCGIIGLQSSA
VIT_214s0030g00830.1	VvCSD3	Vitis vinifera	MVKAVAVLNSNEGACGTIYFAEEGDVTGSLSGLKPGLHGFHVHALGDTTNGCMSTGPHFNPAGKEHGAPEDENRHAGDLGNVIVGEDGTVNFKIVDKQIPLTGSNSIVGRAVVVHADPDDLGKGKL
VIT_214s0030g00950.1	VvCSD4	Vitis vinifera	MVKAVAVLNSNEGVCGTIYFAEEGDGSTTVTGSLSGLKPGLHGFHVHALGDTTNGCMSTGPHFNPAGKEHGAPEDENRHAGDLGNVIVGEDGTVNFKIVDFFLPLCLLFLFILFTS
VIT_214s0036g01320.1	VvCSD5	Vitis vinifera	MTNGCMSTRPYFNPSRKDHGALEDKNSHVGDLGNVIVGEDGTINFKIVDKQIPFTGSNSIVERVVVVHIDPDDLGKGKL
VIT_206s0004g07950.1	VvMSD1	Vitis vinifera	MTMSPLTLDRNSLGRGQRLGQVQALKTFSLPDLPYDYRALEPLVSGEIMELHHLKHHLTYITNYYKALHQLDEAISKGDSSSILRLQSSIKFNGGGHINHSIFRKNLAPVIEGGGEPPNGLLGVAFHSSYGSLEALMQKINAEGAALQGSGWVWLALDKEMKRLQIETTQNQDPLVTKGPNLVPLLGIDVWEHAYNLQYKNVKADYLKNIWKVMNWKYASELYEKESA
VIT_213s0067g02990.1	VvMSD2	Vitis vinifera	MGWFQIGPKQAQQVKISGLGLKFKGTPEKPRPASPTVKFSPFVHCRRHTRLLQSSMALRTLITRKSLGLGLGVSQSVRGLQTVSLPDLPYDYGALEPAISGEIMKLHHQKHHQTYITNYNKALEQLHEAMEKGDSSTVVKLQGAIKFNGGGHVNHSIFWKNLTPVHEGGGEPPKGSLGWAIDTHFGSMEALVAKINSEGAAVQGSGWVWLGLDKDLKKLVVETTANQDPLVTKGPNLVPLLGIDVWEHAYYLQYKNVRPDYLKNVWKVIDWKYASEVYEKECP
VIT_210s0042g00100.1	VvFSD1	Vitis vinifera	MGLTQQNQMEKPCQIKSIPLSSFRAAKPEKKQNQHAPAPVRYTYKYREIPLQRDVGLAVREEKEEMGYCCNNSFPASSHVLLTDLSQRWKCPKLQNLRHKGQFHGSQKASKVLAFYGLKAPPYKLDALEPHMSRRTLEMHWGDHHRGYVEGLNKQLEKDDILYGHTLDELVKVTYNNGNPLPEFNNAAQVWNHDFFWESMQPGGGDMPRLGLLEQIEKDFGSFTNFKEKFLEAALTLFGSGWVWLVLKRNERCLAVVKTSNAINPIVWDDIPIISLDVWEHAYYLDYKNDKGKYATVFMNHLVSWNAAAARMARAEAFVNLGEPKIPIA
VIT_216s0013g00260.1	VvFSD2	Vitis vinifera	MLATPAPVSLASALLPAQGWKSSRSLLWRGKRRTCSRKGNSSLIIAKFELKPPPYPLSALEPHMSRETLEYHWGKHHRGYVDNLNRQIVGTELDGMTLEDIITITYNKGDLLPAFNNAAQVWNHTSFWESMKPGGGGEPSGDLLELIKRDFGSFERFVEEFKLAASTQFGSGWAWLAYKANRLDVGNAVNPRPSEEDKKLVVVKSPNAINPLLWDCNVSIYDSLLN
Zm00001d028232	ZmCSD1	Zea mays	MAGKAGGLKGVALIGGSANSTVAGVIHFFEDPSTSSRSLELSLSVFPMFIRIPTLPLARSPVAARVHRGEGQGHGLDSGKAWIPHPRLRRHYQWLQLNRFAAFFVYHGPHFNPHNKPHGAPFDDERHLGDLGNIVANEDGDAEVFIRDLQISLSGPHSILGRAVVVHADPDDLGRGKHACITIAIIL
Zm00001d037859	ZmMSD1	Zea mays	MALRTLASKKVLSFPFGGAGRPLAAAASARGVTTVTLPDLSYDFIALEPAISGEIMRLHHQKHHATYVANYNKALEQLDTAVSKGDASAVVQLQGAIKFNGGGHVNHSIFWKNLKPISEGGGEPPHGKLGWAIDEDFGSFEALVKKMNAEGAALQGSGWVWLALDKEAKKLSVETTANQDPLVTKGASLVPLLGIDVWEHAYYLQVIFVMLLN
Zm00001d029170	ZmCSD2	Zea mays	MSTGPHYNPASKEHGAPEDENRHAGDLGNVTAGADGVANINVTDSQIPLTGPNSIIGRAVVVHADPDDLGKDSLIITIYRSVILSDYSMAEREKIWWTRAQEEHRKRWRPCCLWYDHPFPSPILLRQTSFLFFFHTPRGFFIALYLPPQGSSDSRAELKQMVVGLRGRLGVPSPAG
Zm00001d002611	ZmCSD4	Zea mays	MVDMKCEGCVTAVKNKLQTLEGIKNIEVDLSNQVVRVLGSLPVKTMLDALHQTGRDARLIGQGNPNDFLVSAAVAEFKGPVVFGVVRLAQVNMELARVEATFSGLSPGKHGWSINQFGDLTRGAESTGNVYNPPDHLSDKPLGDLGTLEAGENGEAHFSGPKEKLRVVDLIGRSIALYATEDRSDPGIAAAVIARSAGVGENYKKLCTCDGVTIWESS
Zm00001d047479	ZmCSD6	Zea mays	MVKAVAVLGSSDGVKGTIFFTQEGDGPTAVTGSVSGLKPGLHGFHVHALGDTTNGCMSTGPHYNPASKEHGAPEDENRHAGDLGNVTAGADGVANINVTDSQIPLTGPNSIIGRAVVVHADPDDLGKGPIQSRSSKWSISDINSCWFSVCTFRWARAQQEHWKRRWPCCLWDHWTPGLKTIAGLGGA
Zm00001d022505	ZmCSD5	Zea mays	MRSFVYAGYEIDQERRQIYAFFGPGNETVWDFVGKITETMVKAVAVLAGTDVKGTIFFSQEGDGPTTVTGSISGLKPGLHGFHVHALGDTTNGCMSTGPHFNPVGKEHGAPEDEDRHAGDLGNVTAGEDGVVNVNITDSQIPLAGPHSIIGRAVVVHADPDDLGKGGHELSKSTGNAGGRVACGKLYRGVFPVSWYHWAPRLKQLTSEANTIEGRSEHLRMLLFHFPCIGNTI
Zm00001d036135	ZmFSD2	Zea mays	MAASALHLRLHPSPPAGVKLQQRKLRSKIQRQGGLSRRFSKVVSYYGLTTPPYKLDALEPYMSKRTVELHWGKHHQDYVDGLNKQLATSPLYGYTLEDLIKEAYNNGNPLPEYNNAAQVWNHHFFWESMQPEGGGLPEGGVLQQIEKDFGSFTNFREEFIRSALQLLGSGWVWLVLKRNERKLSVVHTRNAISPLAFGDIDDKLTYVTNFMDHLVSWHTVTLRMMRAESFVNLGEPNIPEA
Zm00001d009990	ZmMSD2	Zea mays	MALRTLASKNALSFALGGAARPSAASARGVTTVALPDLSYDFGALEPAISGEIMRLHHQKHHATYVANYNKALEQLDAAVAKGDASAVVQLQGAIKFNGGGHVNHSIFWKNLKPISEGGGEPPHGKLGWAIDEDFGSFEALVKRMNAEGAALQGSGWVWLALDKEAKKLSVETTANQDPLVTKGASLVPLLGIDVWEHAYYLQWSPPLLSWLQYKNVRPDYLNNIWKVMNWKYAGEVYENVLA
Zm00001d014632	ZmFSD1	Zea mays	MGYAEIAIRPSGSGKKIQRQGGLSRRFSNVSYYGLTTPPYKLDALEPYMSKRTVELHWGKHHQDYMDGLNNQLATSPLYGYTLEDLIKKAYNNDNPLPEYNNTAQHAYYLDYKDDKLTYVTNFMDHLVSWHTVTLRMMRAESFVNLGEPNILEA
Zm00001d031908	ZmCSD3	Zea mays	MAAQSFLLAATAAARSPAVFAAPYSSARPFHSVHFVAGPWGAAAARALVVADATKKAVAVLKGASEVEGVVTLTQDDDGPTTVNVRITGLTPGLHGFHLHEFGDTTNGCISTGPHFNPNNLTHGAPEDEVRHAGDLGNIVANAEGIAEATIVDTQIPLTGPNSVVGRAFVVHELEDDLGKGGHELSLSTGNAGGRLACGVVGLTPL
Zm00001d045384	ZmFSD3	Zea mays	MSKRTVELHWGKHHQDYVDGLNKQLATSPLYGYTLEDLIKEAYNNGNPLPEYNNAAQVWNHHFFWESMQPEGGGLPEGGVLQQIEKDFGSFTNFREEFIRSALQLLGSGWVWLVLKRNETKLSVVHTQNAIFPLAFGDIPIINLDLW
Zm00001d045538	ZmFSD4	Zea mays	MASTALVAVAVGGAISLGLVASSGVASCSLRAGGDSRRFGPRLVLLRRGGAEGEGTRTRNCPIFRCANKVDVVTEDDSVDGDVTDDGEDLEDAADDAIDADVGTEDELESSLPEDVEWIKQQPLPYPLDALEPYISKETVEQHWGVHQQIHVDRLNGMIGGSEWEGMSLGQMMLASFNEGREQPHPPFFHAAQVWNHDFYWRSMKPGGGGKPPERLLKFINRDFGSHEGMIRQFMDAALTQFGSGWVWLSYKGSGLPYVKSRSPIPSDNHGRLVISKTPNAINPLVWGHSPLLAIDVWEHAYYLDYEDRRADYVSAILEKLVSWETVESRLAKAVARAVERDEHLRRRILRKQRLAQANGQSRARSRARQGRQGDQEVARSRPVEA
Glyma.04G221300.1	GmMSD1	Glycine max	MAARALLTRKTLATVLRNDAKPIIGAGIAAATHSRGLHVYTLPDLDYDYGALEPAISGEIMQLHHQKHHQTYITNFNKALEQLQDAVAKKDSSAVVKLQGAIKFNGGGHVNHSIFWKNLAPVREGGGEPPKGSLGWAIDTHFGSFEALVQKVNAEGAALQGSGWVWLGLDKELKRLVVETTANQDPLVTKGPNLVPLLGIDVWEHAYYLQYKNVRPDYLKNIWKVINWKYASEVYEKESS
Glyma.06G144500.1	GmMSD2	Glycine max	MAARALLTRKTLATVLRNDAKPIIGVGITAAATHSRGLHVYTLPDLDYDYGALEPAISGDIMQLHHQKHHQTYITNYNKALEQLQDAIAKKDSSAVVKLQGAIKFNGGGHVNHSIFWKNLAPVREGGGEPPKGSLGWAIDTHFGSFEALIQKVNAEGAALQGSGWVWLGLDKELKRLVVETTANQDPLVTKGPNLVPLIGIDVWEHAYYLQYKNVRPDYLKNIWKVINWKYASEVYEKESS
Glyma.10G193500.1	GmFSD3	Glycine max	MASLGGLQNLSGINFLIKKEGPKVNAKFELKPPPYPLNGLEPVMSQQTLEFHWGKHHKTYVENLKKQIVGTELDGKSLEEIIVTSYNKGDILPAFNNAAQVWNHDFFWECMKPGGGGKPSGELLELIERDFGSFEKFLDEFKAAAATQFGSGWAWLAYRASKFDGENAANPPSPDEDNKLVVLKSPNAVNPLVWGGYYPLLTIDVWEHAYYLDFQNRRPDYISVFMDKLVSWDAVSSRLEQARL
Glyma.20G196900.1	GmFSD5	Glycine max	MASLGGLQNVSGINFLIKEGPKVNAKFELKPPPYPLNGLEPVMSQQTLEFHWGKHHKTYVENLKKQVVGTELDGKSLEEIIVTSYNKGDILPAFNNAAQVWNHDFFWECMKPGGGGKPSGELLELIERDFGSFVKFLDEFKAAAATQFGSGWAWLAYRARKFDGENVANPPSPDEDNKLVVLKSPNAVNPLVWGGYYPLLTIDVWEHAYYLDFQNRRPDYISVFMDKLVSWDAVSSRLEQAKALITSA
Glyma.02G087700.1	GmFSD1	Glycine max	MNLLSQSTAPSTSLSPSCFLPRHPHGSTSGFSSGTFKFLKKESRCLRKAGRTKITAKFELKPPPYPLSALEPIMSQETLEYHWGKHHRTYVDNLNRQIDGTDLDGNSLENTIVITYNKGDILPAFNNAAQAWNHDFFWESMKPGGGGRPSGDLLNLIERDFGSFEKFLDEFKTAASTQFGSGWAWLAYKESRLDVENAVNPLQSDEDKKLVVVKTPNAVNPLVWNYYHPLLTIDVWEHAYFIDFQNQRRDYISVFMDKLVSWDAVSSRLEQAKALIKEREREAERKRREEEEKRTSSEAIPEIYSDGDADLDAE
Glyma.10G117100.1	GmFSD2	Glycine max	MNLLSSPSSAASTSLSPSCFLPCYPHHAGFSSGTFKFSKKESRCIRKAGSITAKFELKPPPYPLNSLEPIMSEETIEYHWGKHHRTYVDNLNRQIDGTDLDGNSLEDTMVILYNKGDILPAFNNAAQAWNHDFFWESMKPGGGGRPSGELLKLIERDFGSLKKFLDEFKTAASAQFGSGWAWLAYKESRLDVGNVLNPLQSDEDKKLVVVKTPNAVNPLVWNYYYPLLTIDVWEHAYFIDFQNQRRDYISVFMDKLVSWDAVSSRLEQAKALIEEREREAERKRRDEEKPTSSEATPEIFSDSDADLDVE
Glyma.20G050800.1	GmFSD4	Glycine max	MSLFVSISFMNVLTQVQILANVMGQIYAQNGWFRISTKGNKVAMASCYFNPIPTSSHLILADLSRQFKIPKLLHRKKRFDGSPRSSKIAAFYGLTTPPYELDALEPYMSKRTIDMHWGEYHQNFIEGLNKQLEKDDILYGYTLDELVKVTYNNGNPLPEFNNAAEVWNHDFFWESMQPGGGDMPKLGLLQQIEKDFGSFTNFREKFIGAALSLFGSGWVWLVLKREEKRLEIVKTSNAICPIVWDDIPIINLDLWEHAYYLDYRNDRAKYVDVFMNHLVSWDAAMGRLTRAEAFVNLGEPKIPVA
Glyma.16G153900.1	GmCSD5	Glycine max	MEAAKGTVKGVAIIIGDNNIRGSLQFLQHPNGTTHVTGRVTGLSQGFHGFHIHAFGDTTNGCNSTVLTSSTPGPHFNPFKKDHGAPSDDKRHAGDLGNIAAGPDGVAEISIRDRQIPLTGVHSIIGRAVVVHADPDDLGRGGHELSKTTGNAGARVACGIIGLQSSV
Glyma.03G242900.1	GmCSD1	Glycine max	MVKAVAVLGSSEGVTGTIHFVQEGSGPTTVTGSLAGLKPGLHGFHVHALGDTTNGCLSTGSHFNPNNKEHGAPEDENRHAGDLGNVNVGDDGTVSFTITDSQIPLTGPNNIIGRAVVVHADPDDLGKGGHELSKTTGNAGGRVACGIIGLQG
Glyma.12G178800.1	GmCSD4	Glycine max	MQAAIAAMAAHTILFSSFPAPQSIALPATTKKAVAILKGNSSVHGLVTLTQQQDNGPTTVTVRVSGLTPGPHGFHLHEFGDITNGCISTGPHFNPNKLKHGAPEDKIRHAGDLGNIVANADGVAEATTVDNQIPLIGPNSVVGRALVVHELEDDLGKGGQELSLSTGNAGGRLACGVVGLSPV
Glyma.12G081300.1	GmCSD3	Glycine max	MQLAVAANAVVSPSPFRPHPLLRSSFSGVSVKLTPQSITFSRLKPLTVFAATKKAVAVLKGTSAVEGVATLIQEDDGPTTVSVSITGLTPGLHGFHLHEYGDTTNGCISTGAHFNPNNLTHGAPEDEVRHAGDLGNIVANAEGVAEATIVDNQIPLSGPNSVVGRALVVHELEDDLGKGGHELSLTTGNAGGRLACGVVGLTPA
Glyma.19G240400.1	GmCSD6	Glycine max	MVKAVAVLGSSEGVTGTIFFTQEGNGPTTVTGSLAGLKPGLHGFHVHALGDTTNGCLSTGAHFNPNNNEHGAPEDENRHAGDLGNVNVGDDGTVSFSITDSQIPLTGPNSIIGRAVVVHADSDDLGKGGHELSKTTGNAGGRVACGIIGLQG
Glyma.11G192700.1	GmCSD2	Glycine max	MQLAMAANAVVSPSPFRPQPFLRSSFSGVSVKLTPQSITLSRSKPLTVFAATKKAVAVLKGTSAVEGVATLIQEDDGPTTVSVRITGLTPGLHGFHLHEYGDTTNGCISTGAHFNPNKLTHGAPEDEVRHAGDLGNIVANAEGVAEATIVDNQIPLSGPNSVVGRALVVHELEDDLGKGGHELSLTTGNAGGRLACEGEPWCSGKVVPW

## Sheet: Table S4
Table S4. SOD protein sequence similarities between P. lactiflora and A. thaliana. Sequence similarities (≥70) were shown by boldface.
Cu/Zn-SODs									Fe-SODs					Mn-SODs
AtCSD1	PlCSD1-1	PlCSD1-2	PlCSD1-3	AtCSD2	PlCSD2-1	PlCSD2-2	AtCSD3	PlCSD3	AtFSD1	PlFSD1	AtFSD2	AtFSD3	PlFSD3	AtMSD1	PlMSD1	AtMSD2	PlMSD2
100	82.24	82.24	66.21	65.79	66.45	55.92	60.53	65.13	11.4	11.45	12.98	11.97	13.68	12.82	11.97	12.82	12.39	AtCSD1	Cu/Zn-SODs
	100	99.48	73.1	55.79	55.61	54.65	61.39	62.11	9.92	11.49	11.49	10.45	11.94	14.93	13.43	15.67	10	PlCSD1-1
		100	73.1	55.79	55.61	54.65	61.39	62.11	9.92	11.49	11.49	10.45	11.94	14.93	13.43	15.67	10	PlCSD1-2
			100	46.9	47.59	44.14	48.28	48.97	12.15	12.1	10.48	10.91	13.64	13.64	14.55	13.64	8.49	PlCSD1-3
				100	73.33	51.63	57.86	58.64	14.29	12.94	13.45	14.01	15.92	12.74	12.74	12.74	16.34	AtCSD2
					100	44.92	54.72	57.41	13.29	12.43	12.92	11.31	14.29	12.27	12.2	11.59	14.38	PlCSD2-1
						100	50	52.17	16.18	14.38	15.69	13.67	15.11	13.67	13.67	15.11	16.3	PlCSD2-2
							100	70.62	13.33	13.97	14.6	11.38	15.45	14.63	13.01	13.01	12.61	AtCSD3
								100	11.21	12.12	13.53	11.76	12.61	10.92	9.24	10.08	11.3	PlCSD3
									100	56.5	65.57	54.5	49.76	32.34	32.5	30.39	38	AtFSD1	Fe-SODs
										100	55.65	45.32	42.65	27.46	25.64	24.23	27.92	PlFSD1
											100	49.41	47.01	32.14	32.02	29.74	35.34	AtFSD2
												100	72.09	30.14	32.29	31.44	35.11	AtFSD3
													100	30.14	34.25	29.39	35.91	PlFSD3
														100	75.98	69.47	38.91	AtMSD1	Mn-SODs
															100	66.67	39.65	PlMSD1
																100	36.16	AtMSD2
																	100	PlMSD2

## Sheet: Table S5
Table S5. pairwise identity of SOD family genes in P. lactiflora.
		PlCSD1-1	PlCSD1-2	PlCSD1-3	PlCSD2-1	PlCSD2-2	PlCSD3	PlFSD1	PlFSD3	PlMSD1	PlMSD2
BMK_Unigene_344154	PlCSD1-1	100	99.48	73.1	55.67	53.49	62.11	16.67	17.88	13.19	15.75
BMK_Unigene_468541	PlCSD1-2	99.48	100	73.1	55.67	53.49	62.11	16.67	17.88	13.19	15.75
BMK_Unigene_151283	PlCSD1-3	73.1	73.1	100	47.59	44.14	48.97	13.79	15.24	15.62	16
BMK_Unigene_483257	PlCSD2-1	55.67	55.67	47.59	100	47.59	57.41	16.23	17.82	16.17	17.86
BMK_Unigene_424839	PlCSD2-2	53.49	53.49	44.14	47.59	100	52.17	15.08	13.1	13.77	15
BMK_Unigene_299453	PlCSD3	62.11	62.11	48.97	57.41	52.17	100	15	11.57	13.39	13.16
BMK_Unigene_433554	PlFSD1	16.67	16.67	13.79	16.23	15.08	15	100	41.18	23.41	26.42
BMK_Unigene_453151	PlFSD3	17.88	17.88	15.24	17.82	13.1	11.57	41.18	100	32.75	33.91
BMK_Unigene_259976	PlMSD1	13.19	13.19	15.62	16.17	13.77	13.39	23.41	32.75	100	38.16
BMK_Unigene_061444	PlMSD2	15.75	15.75	16	17.86	15	13.16	26.42	33.91	38.16	100
